# Supplementary material for: Para-N-Methylpyridinium Pyrenes: Impact of Positive Charge on ds-DNA/RNA and Protein Recognition, Photo-Induced Bioactivity, and Intracellular Localisation
Source: Pharmaceutics. 2022 Nov 17;14(11):2499. doi: 10.3390/pharmaceutics14112499 (PMC9696974; doi:10.3390/pharmaceutics14112499)
Supplement: Supplementary file 1 [file pharmaceutics-14-02499-s001.zip]

Archive with 1 entries (1 files):
- pharmaceutics-2011810-supplementary.pdf
